# Supplementary material for: Antimicrobial Activities of Propolis in Poloxamer Based Topical Gels
Source: Pharmaceutics. 2021 Nov 26;13(12):2021. doi: 10.3390/pharmaceutics13122021 (PMC8706605; doi:10.3390/pharmaceutics13122021)
Supplement: Supplementary file 1 [file pharmaceutics-13-02021-s001.zip]

Archive with 1 entries (1 files):
- pharmaceutics-1419308-supplementary.pdf
